# Supplementary material for: Evaluation of the 4Kscore Test in Relation to Subsequent Risk of Aggressive Prostate Cancer in the European Prospective Investigation into Cancer and Nutrition
Source: Cancer Epidemiol Biomarkers Prev. 2025 Aug 22;34(11):2058–67. doi: 10.1158/1055-9965.EPI-24-1877 (PMC12580810; doi:10.1158/1055-9965.EPI-24-1877)
Supplement: Supplementary Table 1 — AUC results for PSA and the 4K score models with prostate cancer overall and clinically relevant disease subtypes and among men with elevated PSA developed cancer within five years of recruitment and more than five years after recruitment [file epi-24-1877_supplementary_table_1_suppst1.xlsx]

## Sheet: ≤5 years (bctd)
Supplementary table 1. AUC results for PSA and the 4K score models with prostate cancer overall and clinically relevant disease subtypes and among men with elevated PSA developed cancer within five years of recruitment
	Cases/Controls	AUC PSA+age	AUC PSA+age SE	AUC 4KScore+age	AUC 4KScore+age SE	AUC difference (PSA+age vs 4Kscore+age)	AUC difference SE (PSA+age vs 4Kscore+age)	P-value (PSA+age vs 4Kscore+age)
Overall	254/254	0.90 (0.88-0.93)	0.0131	0.87 (0.83-0.91)	0.0198	-0.03 (-0.06, -0.00)	0.0155	0.029306
PSA ≥ 2	215/50	0.75 (0.68-0.81)	0.0340	0.78 (0.70-0.85)	0.0388	0.03 (-0.03, 0.09)	0.0315	0.370019
High grade	62/62	0.79 (0.71-0.87)	0.0406	0.81 (0.73-0.89)	0.0407	0.02 (-0.05, 0.09)	0.0353	0.540479
PSA ≥ 2	55/30	0.68 (0.57-0.79)	0.0578	0.77 (0.66-0.88)	0.0562	0.09 (-0.01, 0.18)	0.0484	0.069405
Aggressive	50/50	0.81 (0.72-0.89)	0.0432	0.80 (0.70-0.90)	0.0512	-0.01 (-0.09, 0.06)	0.0380	0.744352
PSA ≥ 2	44/17	0.64 (0.51-0.78)	0.0701	0.71 (0.57-0.84)	0.0688	0.06 (-0.03, 0.15)	0.0463	0.165427
Advanced	66/66	0.87 (0.81-0.93)	0.0302	0.84 (0.74-0.94)	0.0487	-0.03 (-0.10, 0.04)	0.0376	0.444814
PSA ≥ 2	58/21	0.75 (0.64-0.87)	0.0565	0.78 (0.68-0.88)	0.0522	0.02 (-0.04, 0.09)	0.0341	0.469592
Death from prostate cancer	38/38	0.84 (0.76-0.93)	0.0435	0.81 (0.70-0.92)	0.0556	-0.04 (-0.12, 0.05)	0.0420	0.399939
PSA ≥ 2	30/11	0.76 (0.63-0.90)	0.0694	0.82 (0.69-0.95)	0.0652	0.06 (-0.03, 0.15)	0.0471	0.22144

## Sheet: >5 years (bctd)
Supplementary table 1. AUC results for PSA and the 4K score models with prostate cancer overall and clinically relevant disease subtypes and among men with elevated PSA developed cancer more than five years after recruitment
	Cases/Controls	AUC PSA+age	AUC PSA+age SE	AUC 4KScore+age	AUC 4KScore+age SE	AUC difference (PSA+age vs 4Kscore+age)	AUC difference SE (PSA+age vs 4Kscore+age)	P-value (PSA+age vs 4Kscore+age)
Overall	1394/1394	0.81 (0.79-0.82)	0.0079	0.73 (0.71-0.75)	0.0104	-0.08 (-0.10, -0.06)	0.0092	<0.0001
PSA ≥ 2	699/205	0.69 (0.65-0.73)	0.0208	0.72 (0.68-0.76)	0.0212	0.03 (0.00, 0.07)	0.0168	0.045648
High grade	564/564	0.75 (0.73-0.78)	0.0141	0.68 (0.65-0.71)	0.0167	-0.07 (-0.10, -0.04)	0.0140	<0.0001
PSA ≥ 2	282/119	0.61 (0.55-0.67)	0.0303	0.63 (0.57-0.69)	0.0300	0.02 (-0.03, 0.07)	0.0253	0.472894
Aggressive	151/151	0.75 (0.69-0.80)	0.0284	0.68 (0.62-0.74)	0.0308	-0.07 (-0.12, -0.02)	0.0249	0.007763
PSA ≥ 2	84/35	0.66 (0.55-0.76)	0.0551	0.64 (0.54-0.75)	0.0539	-0.01 (-0.07, 0.05)	0.0298	0.693957
Advanced	235/235	0.74 (0.70-0.78)	0.0209	0.67 (0.62-0.72)	0.0262	-0.07 (-0.12, -0.02)	0.0236	0.002922
PSA ≥ 2	117/53	0.68 (0.59-0.77)	0.0458	0.69 (0.61-0.78)	0.0428	0.01 (-0.04, 0.06)	0.0271	0.743868
Death from prostate cancer	105/105	0.75 (0.68-0.81)	0.0321	0.71 (0.65-0.78)	0.0341	-0.03 (-0.08, 0.02)	0.0270	0.235971
PSA ≥ 2	69/37	0.67 (0.57-0.77)	0.0521	0.71 (0.61-0.80)	0.0501	0.04 (-0.04, 0.11)	0.0401	0.373761
