# Supplementary material for: Evaluation of the 4Kscore Test in Relation to Subsequent Risk of Aggressive Prostate Cancer in the European Prospective Investigation into Cancer and Nutrition
Source: Cancer Epidemiol Biomarkers Prev. 2025 Aug 22;34(11):2058–67. doi: 10.1158/1055-9965.EPI-24-1877 (PMC12580810; doi:10.1158/1055-9965.EPI-24-1877)
Supplement: Supplementary Table 2 — AUC results for PSA and the 4K score models with prostate cancer overall and clinically relevant disease subtypes and among men with elevated PSA who were under the age of 60 at recruitment and over the age of 60 at recruitment [file epi-24-1877_supplementary_table_2_suppst2.xlsx]

## Sheet: <60 years
Supplementary table 2. AUC results for PSA and the 4K score models with prostate cancer overall and clinically relevant disease subtypes and among men with elevated PSA who were under the age of 60 at recruitment
	Cases/Controls	AUC PSA+age	AUC PSA+age SE	AUC 4KScore+age	AUC 4KScore+age SE	AUC difference (PSA+age vs 4Kscore+age)	AUC difference SE (PSA+age vs 4Kscore+age)	P-value (PSA+age vs 4Kscore+age)
Overall	941/935	0.84 (0.83-0.86)	0.0087	0.76 (0.73-0.78)	0.0109	-0.09 (-0.11, -0.07)	0.0101	<0.0001
PSA ≥ 2	434/79	0.67 (0.61-0.73)	0.0313	0.68 (0.62-0.75)	0.0341	0.01 (-0.04, 0.07)	0.0295	0.614922
High grade	349/349	0.75 (0.72-0.79)	0.0183	0.70 (0.66-0.74)	0.0202	-0.05 (-0.09, -0.02)	0.0167	0.001035
PSA ≥ 2	152/60	0.61 (0.53-0.69)	0.0398	0.72 (0.65-0.80)	0.0380	0.11 (0.05, 0.18)	0.0336	0.000811
Advanced	109/109	0.76 (0.70-0.83)	0.0318	0.68 (0.60-0.76)	0.0401	-0.08 (-0.14, -0.02)	0.0313	0.010585
PSA ≥ 2	61/21	0.62 (0.49-0.74)	0.0644	0.63 (0.49-0.76)	0.0669	0.01 (-0.05, 0.07)	0.0316	0.795272
Aggressive	180/180	0.79 (0.75-0.84)	0.0238	0.72 (0.66-0.77)	0.0288	-0.07 (-0.12, -0.03)	0.0212	0.000464
PSA ≥ 2	88/26	0.70 (0.59-0.81)	0.0567	0.71 (0.61-0.82)	0.0554	0.01 (-0.04, 0.06)	0.0253	0.64141
Death from prostate cancer	49/49	0.81 (0.73-0.89)	0.0413	0.82 (0.73-0.91)	0.0461	0.01 (-0.06, 0.09)	0.0386	0.74181
PSA ≥ 2	26/7	0.60 (0.42-0.79)	0.0952	0.81 (0.61-1.00)	0.1028	0.21 (0.02, 0.40)	0.0951	0.028093

## Sheet: ≥60 years
Supplementary table 2. AUC results for PSA and the 4K score models with prostate cancer overall and clinically relevant disease subtypes and among men with elevated PSA who were over the age of 60 at recruitment
	Cases/Controls	AUC PSA+age	AUC PSA+age SE	AUC 4KScore+age	AUC 4KScore+age SE	AUC difference (PSA+age vs 4Kscore+age)	AUC difference SE (PSA+age vs 4Kscore+age)	P-value (PSA+age vs 4Kscore+age)
Overall	717/723	0.80 (0.78-0.82)	0.0113	0.76 (0.74-0.79)	0.0127	-0.04 (-0.06, -0.02)	0.0112	0.000589
PSA ≥ 2	487/179	0.67 (0.63-0.72)	0.0221	0.74 (0.69-0.78)	0.0206	0.06 (0.02, 0.10)	0.0200	0.001759
High grade	277/277	0.75 (0.71-0.79)	0.0206	0.70 (0.66-0.75)	0.0232	-0.05 (-0.09, -0.01)	0.0187	0.007447
PSA ≥ 2	185/89	0.63 (0.56-0.70)	0.0351	0.64 (0.57-0.71)	0.0345	0.00 (-0.05, 0.06)	0.0296	0.868036
Advanced	92/92	0.75 (0.68-0.82)	0.0350	0.74 (0.68-0.81)	0.0355	-0.00 (-0.06, 0.05)	0.0290	0.920385
PSA ≥ 2	67/31	0.67 (0.56-0.78)	0.0557	0.68 (0.57-0.79)	0.0555	0.02 (-0.06, 0.09)	0.0394	0.687075
Aggressive	121/121	0.73 (0.67-0.80)	0.0322	0.73 (0.65-0.80)	0.0383	-0.01 (-0.07, 0.06)	0.0344	0.856742
PSA ≥ 2	87/48	0.67 (0.57-0.76)	0.0483	0.69 (0.60-0.78)	0.0456	0.02 (-0.06, 0.10)	0.0401	0.6541
Death from prostate cancer	94/94	0.76 (0.69-0.82)	0.0342	0.74 (0.66-0.81)	0.0372	-0.02 (-0.07, 0.03)	0.0267	0.425093
PSA ≥ 2	73/41	0.69 (0.59-0.79)	0.0499	0.71 (0.61-0.81)	0.0492	0.02 (-0.05, 0.09)	0.0355	0.540677
