# Supplementary material for: Evaluation of the 4Kscore Test in Relation to Subsequent Risk of Aggressive Prostate Cancer in the European Prospective Investigation into Cancer and Nutrition
Source: Cancer Epidemiol Biomarkers Prev. 2025 Aug 22;34(11):2058–67. doi: 10.1158/1055-9965.EPI-24-1877 (PMC12580810; doi:10.1158/1055-9965.EPI-24-1877)
Supplement: Supplementary Table 3 — AUC results for PSA and the 4K score models with prostate cancer overall and clinically relevant disease subtypes and among men with elevated PSA stratified by EPIC recruitment country [file epi-24-1877_supplementary_table_3_suppst3.xlsx]

## Sheet: By country
Supplementary table 3. AUC results for PSA and the 4K score models with prostate cancer overall and clinically relevant disease subtypes and among men with elevated PSA stratified by EPIC recruitment country
	Cases/Controls	AUC PSA+age	AUC PSA+age SE	AUC 4KScore+age	AUC 4KScore+age SE	AUC difference (PSA+age vs 4Kscore+age)	AUC difference SE (PSA+age vs 4Kscore+age)	P-value (PSA+age vs 4Kscore+age)
Germany
Overall	623/623	0.84 (0.82-0.86)	0.0110	0.77 (0.74-0.80)	0.0146	-0.07 (-0.10, -0.05)	0.0135	<0.0001
PSA ≥ 2	353/83	0.67 (0.61-0.74)	0.0335	0.67 (0.60-0.74)	0.0352	-0.00 (-0.07, 0.07)	0.0335	0.994711
High grade	204/204	0.73 (0.68-0.77)	0.0239	0.70 (0.64-0.75)	0.0288	-0.03 (-0.07, 0.02)	0.0218	0.210537
PSA ≥ 2	101/48	0.60 (0.50-0.69)	0.0480	0.65 (0.54-0.75)	0.0546	0.05 (-0.03, 0.13)	0.0427	0.241878
Death from prostate cancer	25/25	0.84 (0.73-0.95)	0.0565	0.85 (0.74-0.95)	0.0536	0.01 (-0.08, 0.09)	0.0448	0.886436
Italy
Overall	256/256	0.84 (0.80-0.87)	0.0170	0.74 (0.69-0.79)	0.0244	-0.10 (-0.14, -0.05)	0.0211	<0.0001
PSA ≥ 2	123/21	0.65 (0.53-0.76)	0.0596	0.63 (0.51-0.76)	0.0646	-0.01 (-0.08, 0.05)	0.0324	0.684869
High grade	85/85	0.81 (0.74-0.87)	0.0348	0.71 (0.63-0.80)	0.0421	-0.09 (-0.16, -0.02)	0.0359	0.010157
PSA ≥ 2	40/10	0.60 (0.44-0.77)	0.0839	0.73 (0.56-0.91)	0.0894	0.13 (-0.06, 0.32)	0.0947	0.169938
Death from prostate cancer	14/14	0.81 (0.64-0.97)	0.0832	0.79 (0.62-0.95)	0.0838	-0.02 (-0.21, 0.17)	0.0966	0.832618
The Netherlands
Overall	101/101	0.80 (0.74-0.86)	0.0302	0.71 (0.64-0.78)	0.0372	-0.09 (-0.15, -0.03)	0.0306	0.002663
PSA ≥ 2	42/11	0.70 (0.51-0.89)	0.0962	0.72 (0.52-0.92)	0.1028	0.02 (-0.08, 0.12)	0.0509	0.670768
High grade	27/27	0.73 (0.61-0.85)	0.0624	0.68 (0.55-0.81)	0.0671	-0.05 (-0.15, 0.05)	0.0505	0.34198
PSA ≥ 2	10/5	0.84		0.96		0.12
Death from prostate cancer	7/7	0.76		0.8		0.04
Spain
Overall	249/249	0.80 (0.76-0.84)	0.0200	0.75 (0.70-0.79)	0.0221	-0.06 (-0.10, -0.01)	0.0215	0.007898
PSA ≥ 2	107/30	0.76 (0.67-0.85)	0.0472	0.84 (0.77-0.91)	0.0354	0.08 (-0.00, 0.15)	0.0393	0.051151
High grade	68/68	0.68 (0.59-0.77)	0.0460	0.65 (0.56-0.74)	0.0455	-0.03 (-0.10, 0.04)	0.0356	0.375659
PSA ≥ 2	25/17	0.70 (0.55-0.85)	0.0769	0.79 (0.65-0.94)	0.0722	0.09 (-0.04, 0.22)	0.0662	0.154965
Death from prostate cancer	9/9	0.94		0.95		0.01
United Kingdom
Overall	429/429	0.81 (0.78-0.84)	0.0148	0.76 (0.73-0.80)	0.0174	-0.05 (-0.08, -0.02)	0.0156	0.003451
PSA ≥ 2	296/113	0.70 (0.64-0.75)	0.0277	0.77 (0.72-0.82)	0.0246	0.07 (0.03, 0.12)	0.0229	0.001902
High grade	242/242	0.78 (0.74-0.82)	0.0209	0.70 (0.65-0.75)	0.0254	-0.09 (-0.13, -0.04)	0.0220	9.3e-05
PSA ≥ 2	161/69	0.64 (0.56-0.71)	0.0392	0.64 (0.56-0.71)	0.0380	0.00 (-0.06, 0.06)	0.0318	0.958174
Death from prostate cancer	88/88	0.74 (0.67-0.81)	0.0356	0.73 (0.65-0.80)	0.0368	-0.02 (-0.07, 0.03)	0.0267	0.49247
