# Supplementary material for: Evaluation of the 4Kscore Test in Relation to Subsequent Risk of Aggressive Prostate Cancer in the European Prospective Investigation into Cancer and Nutrition
Source: Cancer Epidemiol Biomarkers Prev. 2025 Aug 22;34(11):2058–67. doi: 10.1158/1055-9965.EPI-24-1877 (PMC12580810; doi:10.1158/1055-9965.EPI-24-1877)
Supplement: Supplementary Table 4 — AUC results for PSA and the 4K score models with prostate cancer overall and clinically relevant disease subtypes stratified by EPIC recruitment centre [file epi-24-1877_supplementary_table_4_suppst4.xlsx]

## Sheet: By centre
Supplementary table 4. AUC results for PSA and the 4K score models with prostate cancer overall and clinically relevant disease subtypes stratified by EPIC recruitment centre
	Cases/Controls	AUC PSA+age	AUC PSA+age SE	AUC 4KScore+age	AUC 4KScore+age SE	AUC difference (PSA+age vs 4Kscore+age)	AUC difference SE (PSA+age vs 4Kscore+age)	P-value (PSA+age vs 4Kscore+age)
Florence
Overall	44/44	0.86 (0.78-0.94)	0.0399	0.80 (0.63-0.97)	0.0876	-0.06 (-0.21, 0.09)	0.0748	0.433368
High grade	24/24	0.79 (0.65-0.92)	0.0691	0.75 (0.61-0.90)	0.0726	-0.03 (-0.15, 0.08)	0.0587	0.594667
Varese
Overall	55/55	0.86 (0.79-0.93)	0.0359	0.74 (0.64-0.83)	0.0486	-0.12 (-0.20, -0.03)	0.0429	0.005662
High grade	16/16	0.89 (0.77-1.00)	0.0582	0.69 (0.50-0.88)	0.0967	-0.20 (-0.40, -0.01)	0.1001	0.042496
Ragusa
Overall	28/28	0.89 (0.81-0.97)	0.0411	0.80 (0.65-0.94)	0.0739	-0.09 (-0.23, 0.04)	0.0684	0.173459
High grade	7/7	0.88		0.71		-0.16
Turin
Overall	129/129	0.81 (0.76-0.86)	0.0255	0.71 (0.64-0.77)	0.0331	-0.11 (-0.16, -0.05)	0.0285	0.000195
High grade	38/38	0.78 (0.68-0.88)	0.0529	0.71 (0.60-0.83)	0.0592	-0.07 (-0.18, 0.04)	0.0564	0.219573
Oviedo
Overall	39/39	0.92 (0.86-0.98)	0.0306	0.85 (0.67-1.00)	0.0876	-0.07 (-0.25, 0.11)	0.0898	0.437742
High grade	8/8	0.72		0.88		0.16
Granada
Overall	18/18	0.84 (0.71-0.97)	0.0666	0.89 (0.78-1.00)	0.0560	0.06 (-0.08, 0.19)	0.0690	0.420571
High grade	4/4	0.81		1		0.19
Murcia
Overall	43/43	0.77 (0.67-0.87)	0.0511	0.75 (0.64-0.85)	0.0538	-0.03 (-0.12, 0.07)	0.0482	0.551832
High grade	16/16	0.70 (0.53-0.87)	0.0872	0.63 (0.46-0.81)	0.0885	-0.06 (-0.20, 0.07)	0.0693	0.352154
Pamplona
Overall	72/72	0.71 (0.63-0.80)	0.0427	0.67 (0.58-0.75)	0.0444	-0.05 (-0.14, 0.04)	0.0466	0.313056
High grade	18/18	0.62 (0.45-0.78)	0.0839	0.61 (0.44-0.78)	0.0866	-0.00 (-0.15, 0.14)	0.0754	0.967334
San Sebastian
Overall	77/77	0.84 (0.78-0.90)	0.0312	0.75 (0.68-0.83)	0.0374	-0.08 (-0.15, -0.01)	0.0365	0.024432
High grade	22/22	0.67 (0.52-0.83)	0.0800	0.58 (0.42-0.74)	0.0819	-0.09 (-0.23, 0.04)	0.0683	0.173642
Cambridge
Overall	343/343	0.81 (0.78-0.84)	0.0162	0.76 (0.73-0.80)	0.0190	-0.05 (-0.08, -0.01)	0.0166	0.005966
High grade	197/197	0.78 (0.74-0.83)	0.0229	0.70 (0.65-0.76)	0.0276	-0.08 (-0.13, -0.03)	0.0237	0.000598
Oxford - recruitment by postal method
Overall	37/35	0.76 (0.63-0.88)	0.0623	0.77 (0.67-0.88)	0.0526	0.02 (-0.09, 0.12)	0.0530	0.737587
High grade	4/4	1		1		0
Oxford - recruitment by General Practice
Overall	49/51	0.85 (0.77-0.93)	0.0407	0.79 (0.68-0.89)	0.0533	-0.07 (-0.16, 0.02)	0.0465	0.153149
High grade	16/16	0.72 (0.54-0.90)	0.0924	0.54 (0.38-0.70)	0.0820	-0.18 (-0.40, 0.03)	0.1093	0.092977
Bilthoven
Overall	101/101	0.80 (0.74-0.86)	0.0302	0.71 (0.64-0.78)	0.0372	-0.09 (-0.15, -0.03)	0.0306	0.002663
High grade	27/27	0.73 (0.60-0.86)	0.0656	0.68 (0.54-0.82)	0.0696	-0.05 (-0.15, 0.05)	0.0525	0.36043
Heidelberg
Overall	300/300	0.85 (0.82-0.88)	0.0151	0.78 (0.74-0.82)	0.0202	-0.07 (-0.11, -0.03)	0.0182	0.000128
High grade	143/143	0.72 (0.66-0.78)	0.0306	0.69 (0.61-0.77)	0.0401	-0.03 (-0.09, 0.03)	0.0300	0.356859
Potsdam
Overall	323/323	0.84 (0.80-0.87)	0.0155	0.76 (0.71-0.80)	0.0228	-0.08 (-0.12, -0.04)	0.0207	0.000222
High grade	61/61	0.74 (0.66-0.82)	0.0410	0.70 (0.61-0.79)	0.0460	-0.05 (-0.11, 0.02)	0.0345	0.178066
